# Supplementary material for: Burn Injury: Mechanisms of Keratinocyte Cell Death
Source: Med Sci (Basel). 2021 Jul 16;9(3):51. doi: 10.3390/medsci9030051 (PMC8293431; doi:10.3390/medsci9030051)
Supplement: Supplementary file 1 [file medsci-09-00051-s001.zip]

Archive with 1 entries (1 files):
- medsci-1251333-supplementary.pdf
